# Supplementary material for: Triazole 187 is a biased KOR agonist that suppresses itch without sedation and induces anxiolytic-like behaviors in mice
Source: Neuropsychopharmacology. 2026 Mar 9;51(8):1485–96. doi: 10.1038/s41386-026-02372-8 (PMC13291347; doi:10.1038/s41386-026-02372-8)
Supplement: Supplementary file 2 — Volf et al., 2026 NPP data from Figures [file 41386_2026_2372_MOESM2_ESM.xlsx]

## Sheet: Figure 1
1B. GTPgS				Volf et al., 2026 NPP			“Triazole 187 is a biased KOR agonist that suppresses itch without sedation and induces anxiolytic-like behaviors in mice”
	Log[Agonist], M	U69,593
																	Triazole 187												Triazole 1.1											U50,488H				dLogR GTP
	-10	-1.52666	12.7965	-0.027137	5.13335	1.65452	12.3116										16.8414	3.86196	-0.589437	6.93467									-4.66292	-3.02126														dlogR 187	dlogR tri1.1
	-9.5	-2.12281	5.98002	-2.51018	-1.39566	0.984246	21.3568	4.68192	0.762415	-0.0627878	4.63761	0.680317	4.50763	-3.90625			16.3795	2.10305	2.04308	20.0503	7.3763	11.7178	9.5856	9.1121	8.67516	9.81022			-4.48148	0.949796	-4.31101	-1.63473	0.767406	-1.14192	0.142289	3.53797	23.9332			-1.16822	3.61261	3.2874		0.5725	0.1262
	-9	2.77598	7.8402	1.43826	2.39939	1.10081	11.809	8.04115	-1.13332	-0.606949	4.50944	4.94231	3.59693	-6.48438			24.8564	8.46955	10.0378	25.1256	20.1484	15.7428	18.4875	18.5194	18.9466	21.385			-0.528758	1.11262	-0.111974	4.025	5.39975	7.55846	6.07839	10.1553	3.8961			12.0717	5.18946	4.5351		0.6572	0.2925
	-8.5	0.339545	14.7566	4.85753	5.97457	2.80078	21.407	17.279	8.8605	7.97405	12.2349	10.5449	12.9136	-0.390625			48.4519	8.98576	12.6606	25.5276	39.009	45.7449	41.5516	34.6073	31.3124	44.1198			3.16477	10.4342	10.5956	17.4188	13.5901	15.5597	18.3019	20.3499	9.70934			12.4611	12.8501	13.5727		0.6249	0.2076
	-8	11.8737	37.7778	13.3514	9.4446	12.3789	21.005	32.0806	25.4894	29.8242	22.186	26.1255	31.6452	11.7969			66.4794	44.1449	43.7651	47.4372	67.7374	60.9657	64.1552	53.8958	51.2195	65.1467			9.9816	28.1411	26.237	32.4198	37.1146	33.2557	34.1048	44.3556	23.3766			39.486	32.3135	27.688		0.6429	0.2578
	-7.5	27.2699	59.9001	27.9647	41.6882	33.1282	44.5226	44.7827	49.557	49.9581	44.1972	53.8785	54.0064	25.4688			88.7516	70.8728	72.3343	84.2714	114.522	82.8216	93.5677	65.1674	76.3645	86.6278			37.9228	40.4885	67.7024	61.7625	51.193	42.5775	54.8789	62.242	33.0241			54.6729	46.9758	41.1414		0.9003	0.06033
	-7	53.6559	92.5468	56.6621	66.8961	59.2688	69.1457	71.604	74.8815	81.0799	68.364	76.9492	77.3308	60.1562			98.5518	82.7646	74.5976	76.4824	125.229	93.5641	99.7907	92.3794	91.1536	101.548			63.0129	70.1493	90.3422	83.5222	79.9916	66.7754	78.0631	87.3791	57.9468			83.3333	76.2532	68.276		0.8318	-0.005753
	-6.5	73.4325	104.944	82.1031	84.0264	81.8735	85.1256	110.865	91.8401	105.19	86.8213	93.1768	96.3703	100.391			105.293	114.1	91.8887	88.593	134.642	96.3528	106.949	93.7854	100.189	106.995			72.2661	85.2917	108.363	102.177	96.5955	75.7011	91.1448	98.2201	85.2814			108.801	85.4789	77.3354		0.7709	0.08131
	-6	92.1205	114.919	84.5047	100.746	94.7738	89.4975	126.454	84.0923	94.0979	90.0373	97.5589	103.531	121.172			102.672	114.712	98.0863	88.3417	123.2	104.787	103.418	101.064	103.613	104.724			87.6882	93.8942	91.8119	99.636	100.809	84.5879	95.8759	101.12	81.0761			113.707	100.859	87.2193		0.6932	0.2299
	-5.5	91.6021	105.443		101.071	95.4344	102.161	120.155	97.7952	104.416	99.4756	102.474	103.223	91.6406			103.321	95.6123	88.3237	105.578	98.8453	105.309	85.5449	80.7582	105.916	98.1677			80.4567	94.0751	92.5117	101.614	83.0333	85.0385	97.1253	101.182	94.9907			110.592	101.965	91.6893		0.5423	-0.03663
	-5	100	100	100	100	100	100	100	100	100	100	100	100	100			85.5306	82.4013	85.4191	106.784	89.8698	104.265	85.796	78.5831	86.7605				74.1064	90.2578	96.0109	100.247	80.0474	77.0217	87.4075	91.2403	93.8776			94.2368	106.449	95.0526		0.7606	-0.293
																																								100	100	100
		100	100	100	100	100	100	100	100	100	100	100	100	100			100	100	100	100	100	100	100	100	100	100			100	100	100	100	100	100	100	100	100
1C. BARR2																	A16-187														Tri 1.1							U50,488H
	Log[Agonist], M	U69,593																																														dLogR barr2
veh		0	0	0	0	0	0	0	0	0	0	0	0	0	0		0	0	0	0	0	0	0	0	0	0	0	0			0	0	0	0	0	0		0	0	0	0	0	0	0	0	0		tri 187	tri 1.1
	-10.5	7.24581	0.017558	-3.38275	3.01877	-6.13654	-4.86536	2.06911	-4.43663	5.75703	-5.42571						6.60721	-2.174	-3.75861	4.38635	-7.7337	0.762996	-0.655282	10.1194	4.71726	1.14872					4.56029	-6.05059	-0.611995					2.40065										-0.9994	-1.019
	-10	1.83186	1.1551	-0.605554	2.34695	-7.98915	-3.84715	-2.63341	-6.08476	0.671984	-7.9256						-1.19187	-3.12372	-12.9881	3.92881	-10.4381	-2.64901	-11.9823	-1.60615	-1.75506	-0.929089					5.29387	-5.60367	-4.29774					-4.66816										-0.5072	-1.509
	-9.5	-2.0707	0.727858	-5.40823	1.13314	-3.39486	-0.696909	-3.89514	-5.68195	-0.343703	-9.90112	-0.277158	1.41763	-2.06454	-2.20608		-2.00531	-1.79251	-8.66569	1.86168	-9.16613	-5.03248	-6.32872	-3.17705	-4.19075	-2.42644	-1.80235	-1.84427			2.06839	-7.27246	13.5113	-5.30422	-3.04289	-7.87825		-6.38168	-4.08599	-5.73121	-3.23418	-2.33393	7.25173	2.67786	-1.2998	0.783728		-1.264	-1.311
	-9	2.19545	5.31581	-0.396743	5.28001	-4.29348	-5.5355	-2.82065	-2.9048	0.749097	-10.8322	0.55083	5.38152	-2.12242	-0.239332		-2.82709	-1.31844	-3.8839	2.39989	-9.76775	-6.54845	-8.45909	-5.14233	-4.69586	-0.308534	-2.86243	-3.32249			1.57934	-9.64743	-6.78703	-2.3536	-3.03381	-3.65333		-3.06845	-4.52966	-4.78812	-2.32978	-0.608116	-1.29728	4.56464	0.103176	2.91954		-0.5422	-1.587
	-8.5	1.94502	10.9147	-0.626436	9.50502	1.70364	4.0384	-0.476694	0.280835	2.98757	-4.51607	4.3404	8.94106	7.09365	4.18409		-4.11588	-3.0487	-7.30842	2.27006	-5.2513	-4.71325	-7.38965	-3.33348	-1.67159	-1.58799	-2.83973	-2.98461			2.28897	-8.70489	-7.18788	-5.00571	-1.39489	-4.74018		0.770869	-0.270386	-2.30846	1.79554	4.38047	-2.92669	9.14261	5.13647	8.42422		-0.5721	-1.213
	-8	13.5711	23.5697	17.1435	25.0967	16.0919	18.0347	9.44454	11.1256	14.4311	8.85878	15.805	22.669	17.2574	11.6569		-6.35678	-0.209099	-3.00689	6.12577	-1.97246	-5.10119	3.99126	2.00053	2.18313	2.60075	2.60706	1.45993			5.04683	-7.74516	-2.80906	-5.79064	-0.69234	-4.48396		8.58048	11.0256	6.92727	11.3149	18.6182	8.94459	22.1745	20.9655	19.1033		-0.7501	-1.099
	-7.5	31.354	34.0103	56.8595	42.1733	45.898	37.0288	24.502	36.0972	34.3042	27.4325	42.7346	33.0158	32.3788	25.9858		13.0605	2.35117	-16.35	15.2148	5.48192	-4.55149	3.10904	8.42073	-2.1446	13.4622	10.0299	4.84718			4.01956	-4.664	-2.6683	-4.07212	-3.76361	-2.43274		22.1641	23.7324	25.163	23.5673	45.9073	23.1859	40.6326	39.7512	35.5182		-0.7629
	-7	46.3377	51.8721	55.3143	68.3704	74.2325	47.2185	45.5161	54.6068	54.6069	52.38	68.9513	50.4507	50.87	41.1482		5.49604	13.4765	3.29923	38.823	41.6236	15.0695	20.501	17.9343	18.6358	37.9654	25.2931	17.1925			6.9564	3.61546	-0.806304	0.102279	3.25059	2.8748		47.6865	49.3324	48.4067	46.3159	75.1648	47.8383	70.0604	65.4566	63.7682		-0.6194
	-6.5	69.0073	66.2984	82.2719	88.6207	102.197	68.1487	66.5679	76.6141	87.1618	76.876	93.017	74.1235	76.1063	61.1916		9.36335	38.2269	7.55899	55.3752	78.0633	30.0804	48.7944	51.0267	51.0423	72.6572	49.3218	48.5788			19.5583	18.1117	2.35006	11.2923	17.6138	22.2551		72.8353	72.8028	68.9188	67.7919	95.6316	76.2998	88.6794	89.8542	82.4401		-0.7071
	-6	84.2817	76.5663	98.7471	84.5192	101.814	85.6051	83.704	86.5937	103.19	96.0918	98.2656	80.1211	89.0134	78.8177		64.999	41.4113	51.8271	73.3743	93.9475	48.9699	88.934	101.824	113.745	98.8234	60.3641	52.8431			32.4174	48.2271	41.5529	34.8342	42.0284	41.3087		85.9401	75.1454	80.2684	80.0652	106.553	87.9171	80.8837	102.6	102.081		-0.7066
	-5.5	84.1644	103.899	101.316	100		85.0291	90.8312	95.4726	98.3564	94.6941	104.769	84.9103	99.9682	87.4843		55.7154	61.0331	90.3111	102.312	98.8264	79.066	108.533	114.184	102.637	108.791	81.1979	59.6585			86.575	62.2134	58.0431	47.9199	71.0386	54.7507		92.674	89.8221	89.0976	95.5996	110.597	101.545	94.5152	106.024	96.2898		-0.7471
	-5	100	100	100	164.076	100	100	100	100	100	100	100	100	100	100		93.5686	177.208	145.646	157.825	99.7302	94.8198	124.421	107.603	137.267	120.482	81.4124	82.7442			144.179	91.8103	99.2947	75.0856	98.4031	82.9779		97.793	93.4425	86.1545	96.1618	104.827	95.8524	93.8863	109.036	95.8935		-0.7229
-5 u69		100	100	100	100	100	100	100	100	100	100	100	100	100	100		100	100	100	100	100	100	100	100	100	100	100	100			100	100	100	100	100	100		100	100	100	100	100	100	100	100	100
1D. cAMP
	Log[Agonist], M	U69,593												A16-187												Tri 1.1											U50,488H								dLogR barr2
veh		0	0	0	0	0	0	0	0	0	0	0		0	0	0	0	0	0	0	0	0	0	0		0	0	0	0	0	0	0	0	0	0		0	0	0	0	0	0			tri 187	tri 1.1
	-11.5		0.789134	6.02639											-3.42211	2.05725											3.25518	-5.88104									1.90935	-6.56227	12.1871	0.832192	-0.994185	-4.19578			-0.7111	-1.232
	-11		1.92731	-2.75045	-6.13163	-2.80578		5.90329							0.371804	5.29964											-1.52515	1.83363									5.9981	-0.351038	1.3473	-4.97521	-2.1611	-3.33234			-1.042	-1.495
	-10.5		-1.48721	1.44231	-4.90577	-2.66755	5.94502	3.58173	3.86835	3.20033	-0.276536	-0.517688			3.10342	-0.0670841					6.44888	1.66428	2.16857				4.54511	-0.737925					2.5888	-3.05349	-0.077842		0.373567	-3.66134	-3.07769	-0.325563	-0.536671	-3.82089			-1.224	-1.523
	-10	12.4571	3.97602	4.79651	-5.46773	1.28334	8.10529	10.2018	-4.12613	0.867743	-1.13427	-0.66149		7.54472	-2.81508	1.05098	-1.91001	-0.442337	4.6277	-2.50568	1.6629	10.3385	0.423926			6.80323	1.81349	2.72809	-3.43853	-0.581186	0.692406	0.0494442	0.232849	0.985399	-2.67338		0.88683	-3.97365	-0.682232	-0.386235	6.14728	20.7292			-0.4536	-1.097
	-9.5	12.3181	10.0842	8.26252	-2.99925	4.51107	20.59	18.6008	13.2461	4.53316	7.01864	6.81622		7.08129	4.69687	-2.97406	-2.28617	-0.464447	-1.13128	4.92256	2.25372	0.580935	3.95843	0.237274		3.09575	3.1793	2.39267	-5.53202	-4.34145	-5.10044	0.939986	-3.57071	-0.645526	2.43218		8.90332	8.21098	7.88523	5.03679	9.42392	10.5031			-0.5265	-1.44
	-9	46.1025		36.7733	11.0834	12.4113	42.143	40.3613	25.1942	30.8426	20.0663	23.4973		12.7352	9.70483	-4.98658	2.77249	6.08963	6.45658	11.5843	10.6839	7.93572	2.57321	-2.24331		6.61785	5.15214	3.17531	-3.18839	-2.29727	-1.46618	6.0063	1.93362	0.257617	2.7818		25.0625	19.974	15.5995	25.2073	22.4839	14.9145			-1.148	-1.809
	-8.5	54.3053	67.7138	43.6494	34.9826	31.5142	62.6137	53.1418	52.1695	45.2724	32.4377	45.8585		18.9452	15.5475	1.3864	12.5612	6.43912	12.9522	31.8598	22.777	34.0674	12.1824	12.6402		23.5796	6.89734	12.4553	-3.02862	-5.22446	5.61184	12.2862	6.94633	7.08874	4.78019		43.3818	39.7869	35.0094	46.9346	47.106	41.01			-0.7344	-1.295
	-8	79.7015	79.6646	73.0546	61.4698	45.0481	87.4515	80.3604	80.0243	60.5729	59.1561	68.004		46.2879	34.517	23.9714	32.2392	26.2037	37.6932	55.2985	59.8875	48.0136	23.9982	41.868		36.3704	16.2304	16.0331	12.2435	5.21267	14.5464	27.9466	19.5438	16.7043	12.5739		72.6247	67.1008	48.8915	73.7981	66.2388	51.8767			-0.4333	-1.072
	-7.5	72.1939	77.0089	87.869	72.8164	70.1826	103.585	88.8979	84.5681	92.3252	77.278	71.3115		67.1425	62.8955	39.8479	64.3289	48.4161	60.4953	66.1572	83.5538	80.5478	45.5039	49.2019		49.2539	40.4355	27.8846	24.3665	14.2777	24.2407	49.6469	48.2364	48.6607	28.0166		88.3793	83.0284	59.7285	86.2352	90.5637	76.7515			-0.2297	-0.8448
	-7	92.1216	92.8674	108.945	75.4643	75.9667	115.886	84.0027	98.7725	101.895	95.3317	88.6396		85.4018	71.4698	64.8927	77.0332	64.5231	76.9923	77.8336	78.6253	83.5283	59.2501	75.1941		46.1025	54.7765	57.4016	51.6661	34.0043	51.7771	65.8398	70.1205	70.0908	43.9671		98.3923	92.1727	68.5665	82.8905	99.0403	84.3902			-0.8385	-1.277
	-6.5	104.82	99.5068	105.087	78.8147	80.6935	119.337	91.2359	100.94	97.4378	89.2147	106.327		99.4902	81.5616	79.2039	74.2949	81.555	99.1107	85.4828	106.21	92.956	85.1998	94.7153		76.8746	74.8084	54.3828	67.8912	45.8322	74.356	75.0629	97.9532	84.7639	68.7239		103.865	93.3501	85.7139	97.9279	109.078	98.6576			-0.6263
	-6	93.2802	96.5475	106.932	85.2663	70.2569	119.42	100.21	105.886	89.7896	87.9302	100		106.349	86.6454	96.9812	83.165	90.3768	110.153	83.9948	118.116	79.4631	89.9164	110.138		105.144	95.6749	82.5581	89.344	70.983	97.0662	87.4389	99.4037	89.5797	80.9575		105.4	103.119	101.474	98.0859	100.688	97.4085
	-5.5	94.5315	91.6913	105.087	91.8323	80.4622	101.639	97.1213	112.628	87.9697	95.5812			109.686	99.393	121.802	85.4842	87.7847	113.704	88.8771	117.483	86.7213	81.3135	129.659		112.281	99.393	118.113	106.125	79.4819	103.359	86.1666	107.293	88.1354	83.5173
	-5	100	100	100	100	100	100	100	100	100	100			109.13	92.8674	98.3229	102.063	90.27	96.1434	86.5252	119.795	90.5645	88.1635	116.501		104.217	96.9649	109.504	102.547	84.4402	107.409	102.011	104.987	86.7092	90.7598
-5 u69		100	100	100	100	100	100	100	100	100	100	100		100	100	100	100	100	100	100	100	100	100	100		100	100	100	100	100	100	100	100	100	100		100	100	100	100	100	100
1E. pERK
																												dLogR barr2
	Log[Agonist], M	U69,593									Tri 187							Tri 1.1					U50,488H					tri 187	tri 1.1
veh		0	0	0	0	0	0	0	0		0	0	0	0	0	0		0	0	0	0		0	0	0	0		-1.793	-1.227
	-10.5	20.192	8.04292	0.166891	8.08569	4.64959	5.20588	0.467374	0.504475		4.99989	0.955096	-2.2816	4.28621	5.47898	3.65179		5.35928	2.37778	0.623218	-1.19756		3.49375	2.01792	-0.0774931	1.50595		-2.455	-1.647
	-10	11.8628	5.56571	-0.612651	2.98775	2.64305	7.57015	-0.512481	0.90666		2.00781	0.81636	-2.17613	1.90756	4.60288	6.7087		3.42677	1.76823	2.6168	-0.111032		3.23176	2.15953	-1.46729	1.65187		-0.9455	-0.7935
	-9.5	14.4608	7.49966	0.861065	6.85189	4.45859	5.21589	1.68111	1.58317		2.98833	1.18566	-2.81637	0.354885	2.23133	1.42476		3.73553	1.52635	1.83246	-0.544056		8.54318	2.08572	5.40985	-1.63653		-1.003	-1.723
	-9	33.3444	14.9411	13.9792	7.90177	3.17953	11.3391	19.0985	2.25619		5.96336	0.0736812	-2.65328	1.32359	2.35148	3.53557		0.597162	7.78943	1.97782	0.518677		48.2616	5.87942	9.12076	8.80211		-0.8594
	-8.5	28.7055	29.5719	36.8487	21.3764	18.2962	35.0316	48.3008	43.8911		2.502	-1.70362	-1.61643	19.0581	2.52751	5.20071		5.59048	2.441	35.5996	0.631295		58.7056	18.9717	45.0495	28.1959		-0.8848
	-8	80.3457	71.466	89.6747	56.2818	46.4444	81.6774	68.898	75.4481		4.29746	-2.62075	-2.02453	2.22493	1.89932	6.24819		0.342484	5.4209	25.6884	7.52954		77.338	50.6655	101.512	71.4487
	-7.5	90.3841	98.4746	97.2338	74.1833	74.7923	113.784	75.0623	95.4051		5.27293	-2.59818	31.2441	25.8887	16.7811	49.895		2.34879	6.71537	44.9994	2.61401		78.109	63.8657	90.417	111.406
	-7	99.1279	109.828	117.324	106.864	82.799	126.041	88.0849	86.2234		26.5023	-0.0153139	67.3738	54.5203	48.8171	89.6238		23.189	33.9995	66.2833	38.1743		83.7568	72.8876	102.898	87.8811
	-6.5	92.0448	111.052	134.026	89.245	99.9835	117.026	86.064	93.1071		61.6483	23.933	92.7513	77.5695	94.8327	113.304		61.6329	65.8919	87.8497	37.1734		88.2096	65.3738	113.599	72.2236
	-6	95.7816	109.613	107.147	91.8505	89.7076	114.485	105.816	124.826		85.1151	57.0948	90.8298	92.705	96.712	122.673		95.821	96.4625	91.3164	83.7767		88.8464	84.7152	98.2937	93.0585
	-5.5	106.058	100	104.155	97.9439	100	111.068	107.767	100		82.5468	68.0959	92.8656	83.8089	118.389	116.175		116.521	109.134	105.228	100		92.3191	94.7563	111.734	71.8567
		100		100	100	100	100	100	100		100	100	100	100	100	100		100	100	100	100		100	100	100	100

## Sheet: Figure 3
Figure 3			Volf et al., 2026 NPP			“Triazole 187 is a biased KOR agonist that suppresses itch without sedation and induces anxiolytic-like behaviors in mice”
3A
	Tme (minutes)	Vehicle 1:1:8 DMSO:Tween80:0.9%saline, S.C. (n = 15)																1 mg/kg U50,488H, s.c. (n=10)											3 mg/kg U50,588H in 1:1:8 DMSO:Tween80:0.9%saline, S.C. (n = 8)									5 mg/kg U50,588H in 1:1:8 DMSO:Tween80:0.9%saline, S.C. (n = 10)											15 mg/kg U50,588H in 1:1:8 DMSO:Tween80:0.9%saline, S.C. (n = 8)
	5	102	163	414	330	295	319	264	328	267	186	298	266	393	151	284		254	258	127	117	118	171	89	178	234	266		256	194	431	263	375	160	260	134		263	367	161	203	242	225	229	187	266	222		158
	10	64	184	218	197	114	132	187	161	161	156	246	193	143	105	225		177	293	76	79	42	137	81	211	163	150		100	215	123	123	224	82	187	98		230	213	162	102	93	117	35	75	114	171		74
	15	51	102	106	256	183	24	138	143	97	75	196	187	221	144	218		176	157	126	96	117	182	63	177	180	81		159	132	40	24	61	18	199	102		135	156	123	104	20	43	1	40	19	26		0
	20	27	125	127	202	176	55	45	139	193	99	338	191	62	144	190		231	95	43	41	30	116	115	89	155	57		145	292	1	0	16	32	40	36		195	181	101	131	29	5	0	0	0	0		0
	25	34	12	103	211	94	77	55	185	175	142	234	196	257	92	182		195	91	208	67	73	91	68	83	215	125		95	113	67	32	30	0	52	8		17	262	81	82	0	2	9	31	0	0		4
	30	68	82	85	429	119	92	104	203	179	69	170	128	41	14	198		141	30	81	120	15	101	85	1	186	47		79	212	17	0	8	19	60	43		38	87	86	3	40	0	0	0	52	16		0
	35	22	122	173	86	125	104	146	191	146	108	235	174	158	156	233		122	101	81	104	55	68	53	176	81	13		65	151	3	7	17	49	100	50		163	86	48	50	8	17	0	0	0	0		0
	40	50	23	2	231	134	30	106	73	88	149	160	158	109	125	185		147	43	93	111	95	114	96	51	156	50		128	180	1	25	77	7	55	52		55	28	39	2	50	39	3	0	5	7		0
	45	8	68	100	177	71	128	70	153	72	44	92	97	99	108	182		210	156	106	103	23	108	93	55	158	47		46	119	45	0	48	1	28	2		85	56	111	37	0	50	47	0	0	3		0
	50	36	82	154	51	93	75	91	128	75	152	178	98	35	147	193		132	136	70	31	34	98	33	39	115	23		127	173	2	41	52	13	91	42		38	44	155	44	0	55	0	53	1	0		0
	55	38	57	76	137	69	28	46	16	60	132	36	199	88	124	175		136	68	261	99	42	71	161	6	109	91		88	164	0	36	12	73	156	0		86	19	85	128	92	0	0	0	25	1		0
	60	4	39	17	229	60	0	103	192	42	107	57	155	124	58	121		170	39	121	126	100	84	62	54	10	119		88	76	9	13	84	17	69	39		123	63	12	14	6	0	54	11	0	46		1
	Tme (minutes)	3 mg/kg Triazole 1.1 in 1:1:8 DMSO:Tween80:0.9%saline, S.C.							15 mg/kg Triazole 1.1 in 1:1:8 DMSO:Tween80:0.9%saline, S.C.								30 mg/kg Triazole 1.1 in 1:1:8 DMSO:Tween80:0.9%saline, S.C.
	5	285	105	268	240				279	240	295	332					182	193	524	128
	10	188	96	180	149				156	138	200	297					112	318	256	121
	15	135	151	119	123				133	106	216	207					103	300	209	89
	20	107	62	167	77				93	45	101	140					87	231	216	83
	25	56	76	70	187				51	81	122	130					89	289	147	81
	30	16	102	66	114				113	61	189	74					54	190	202	30
	35	70	37	36	155				34	53	116	119					11	111	129	113
	40	65	106	154	194				52	59	144	81					0	192	181	70
	45	76	2	55	67				33	61	118	73					37	50	221	0
	50	112	115	83	169				61	78	140	77					43	243	120	92
	55	113	123	81	90				46	84	160	167					37	233	119	81
	60	82	163	65	157				100	60	57	85					76	208	111	57
	Tme (minutes)	Vehicle 1:1:8 DMSO:Tween80:0.9%saline, I.P.																	0.5 mg/kg Tri187, I.P.										1 mg/kg Tri A16-187, I.P.													5 mg/kg Tri A16-187
	5	94	120	159	300	322	205	114	290	188	239	540	246	236	262	197	220		257	339	273	210	292	467	224	214	164		107	273	155	69	121	277	248	291	250	176	397	133		181	241	89	108	192	161	242	251
	10	40	178	135	132	287	126	164	173	109	161	209	178	100	114	178	171		51	167	167	114	195	243	235	196	215		136	196	74	107	105	161	181	260	104	189	259	136		144	171	85	87	106	111	200	208
	15	82	131	112	178	173	145	206	134	130	122	179	126	24	193	184	115		85	125	121	119	108	313	207	177	88		123	135	100	132	58	51	170	160	157	149	249	132		209	236	179	106	60	139	179	163
	20	78	129	34	141	122	131	202	122	122	92	249	131	93	68	194	57		43	92	82	59	183	138	235	150	213		171	242	111	132	111	22	143	128	101	73	215	28		154	150	134	54	92	71	115	118
	25	42	148	144	238	250	78	201	121	134	140	187	87	114	127	80	145		89	123	146	110	164	188	200	178	127		110	194	139	137	57	1	122	55	43	91	258	62		125	64	144	134	49	127	143	267
	30	181	78	104	187	43	188	185	168	50	2	201	102	104	201	153	116		104	95	118	48	165	239	299	210	137		126	56	157	191	75	18	163	119	128	45	281	44		110	163	185	150	42	75	124	137
	35	33	184	74	283	249	88	244	240	125	0	242	118	40	97	75	29		71	34	136	44	206	110	268	135	179		172	186	132	187	149	1	123	83	50	135	419	46		35	155	199	60	23	130	209	268
	40	104	133	142	73	93	159	262	50	80	1	198	2	158	148	27	92		73	138	78	1	224	213	234	258	160		143	44	66	221	51	2	163	94	87	0	122	44		122	116	157	65	14	69	52	68
	45	86	11	90	178	153	38	148	217	130	25	277	190	1	158	57	2		142	42	128	125	282	237	182	29	177		162	202	192	138	141	0	148	64	71	223	126	55		159	0	68	66	65	148	169	203
	50	36	107	19	92	43	203	241	148	159	0	142	240	106	148	0	0		68	163	61	0	1	122	167	228	25		47	210	140	161	143	0	153	98	127	110	301	23		138	234	33	108	12	85	106	71
	55	46	30	116	182	78	6	160	49	107	0	104	6	193	126	15	0		31	42	117	112	275	147	35	126	249		75	39	120	141	140	0	88	57	48	75	232	15		173	290	101	100	4	96	74	147
	60	89	11	170	149	146	36	174	185	95	0	239	16	105	143	0	0		95	219	142	188	0	128	202	140	251		108	206	143	212	147	7	39	71	60	169	137	7		90	225	65	136	41	51	120	246
[truncated: 30 more columns]
